# Supplementary material for: Effect of Light Intensity and Light Spectrum of LED Light Sources on Photosynthesis and Secondary Metabolite Synthesis in Ocimum basilicum
Source: Plants (Basel). 2025 Apr 28;14(9):1334. doi: 10.3390/plants14091334 (PMC12073442; doi:10.3390/plants14091334)
Supplement: Supplementary file 1 [file plants-14-01334-s001.zip]

Archive with 1 entries (1 files):
- plants-3570941-supplementary.pdf
